# Supplementary material for: Influence of Maternal Metabolic Status and Diet during the Perinatal Period on the Metabolic Programming by Leptin Ingested during the Suckling Period in Rats
Source: Nutrients. 2023 Jan 21;15(3):570. doi: 10.3390/nu15030570 (PMC9921535; doi:10.3390/nu15030570)
Supplement: Supplementary file 1 [file nutrients-15-00570-s001.zip]

Archive with 1 entries (1 files):
- nutrients-2100982-supplementary.pdf
